# Supplementary material for: Cases of Lightning Strikes during Mountain-Sports Activities: An Analysis of Emergencies from the Swiss Alps
Source: Int J Environ Res Public Health. 2022 Mar 26;19(7):3954. doi: 10.3390/ijerph19073954 (PMC8998020; doi:10.3390/ijerph19073954)
Supplement: Supplementary file 1 [file ijerph-19-03954-s001.zip]

Archive with 1 entries (1 files):
- ijerph-1607607-supplementary.pdf
